# Supplementary material for: Chloroplast genome characteristics and phylogeny of the sinodielsia clade (apiaceae: apioideae)
Source: BMC Plant Biol. 2023 May 29;23:284. doi: 10.1186/s12870-023-04271-2 (PMC10226202; doi:10.1186/s12870-023-04271-2)
Supplement: Supplementary file 2 — Supplementary Material 2 [file 12870_2023_4271_MOESM2_ESM.xlsx]

## Sheet: Table S1
Table S1. CDS order of 39 newly assembled cp genomes. The yellow background in the table represent missing CDSs different from other genomes.
Species	Angelica likiangensis	Angelica longicaudata	Angelica oncosepala	Cnidium dauricum	Ligusticum acuminatum	Ligusticum ajanense	Ligusticum brachylobum	Ligusticum daucoides	Ligusticum discolor	Ligusticum mucronatum	Ligusticum multivittatum	Ligusticum oliverianum	Ligusticum yushuense	Meeboldia yunnanensis	Pleurospermum amabile	Pleurospermum angelicoides	Pleurospermum aromaticum	Pleurospermum astrantioideum	Pleurospermum benthamii	Pleurospermum bicolor	Pleurospermum camtschaticum	Pleurospermum foetens	Pleurospermum franchetianum	Pleurospermum gonocaulum	Pleurospermum hedinii	Pleurospermum hookeri	Pleurospermum linearilobum	Pleurospermum longicarpum	Pleurospermum nanum	Pleurospermum rupestre	Pleurospermum szechenyii	Pleurospermum tsekuense	Pleurospermum uralense	Pleurospermum wilsonii	Seselopsis tianschanica	Silaum silaus	Trachydium subnudum	Trachydium tianschanicum	Vicatia coniifolia
	psbA CDS	psbA CDS	psbA CDS	psbA CDS	psbA CDS	psbA CDS	psbA CDS	psbA CDS	psbA CDS	psbA CDS	psbA CDS	psbA CDS	psbA CDS	psbA CDS	psbA CDS	psbA CDS	psbA CDS	psbA CDS	psbA CDS	psbA CDS	psbA CDS	psbA CDS	psbA CDS	psbA CDS	psbA CDS	psbA CDS	psbA CDS	psbA CDS	psbA CDS	psbA CDS	psbA CDS	psbA CDS	psbA CDS	psbA CDS	psbA CDS	psbA CDS	psbA CDS	psbA CDS	psbA CDS
	matK CDS	matK CDS	matK CDS	matK CDS	matK CDS	matK CDS	matK CDS	matK CDS	matK CDS	matK CDS	matK CDS	matK CDS	matK CDS	matK CDS	matK CDS	matK CDS	matK CDS	matK CDS	matK CDS	matK CDS	matK CDS	matK CDS	matK CDS	matK CDS	matK CDS	matK CDS	matK CDS	matK CDS	matK CDS	matK CDS	matK CDS	matK CDS	matK CDS	matK CDS	matK CDS	matK CDS	matK CDS	matK CDS	matK CDS
	rps16 CDS	rps16 CDS	rps16 CDS	rps16 CDS	rps16 CDS	rps16 CDS	rps16 CDS	rps16 CDS	rps16 CDS	rps16 CDS	rps16 CDS	rps16 CDS	rps16 CDS	rps16 CDS	rps16 CDS	rps16 CDS	rps16 CDS	rps16 CDS	rps16 CDS	rps16 CDS	rps16 CDS	rps16 CDS	rps16 CDS	rps16 CDS	rps16 CDS	rps16 CDS	rps16 CDS	rps16 CDS	rps16 CDS	rps16 CDS	rps16 CDS	rps16 CDS	rps16 CDS	rps16 CDS	rps16 CDS	rps16 CDS	rps16 CDS	rps16 CDS	rps16 CDS
	psbK CDS	psbK CDS	psbK CDS	psbK CDS	psbK CDS	psbK CDS	psbK CDS	psbK CDS	psbK CDS	psbK CDS	psbK CDS	psbK CDS	psbK CDS	psbK CDS	psbK CDS	psbK CDS	psbK CDS	psbK CDS	psbK CDS	psbK CDS	psbK CDS	psbK CDS	psbK CDS	psbK CDS	psbK CDS	psbK CDS	psbK CDS	psbK CDS	psbK CDS	psbK CDS	psbK CDS	psbK CDS	psbK CDS	psbK CDS	psbK CDS	psbK CDS	psbK CDS	psbK CDS	psbK CDS
	psbI CDS	psbI CDS	psbI CDS	psbI CDS	psbI CDS	psbI CDS	psbI CDS	psbI CDS	psbI CDS	psbI CDS	psbI CDS	psbI CDS	psbI CDS	psbI CDS	psbI CDS	psbI CDS	psbI CDS	psbI CDS	psbI CDS	psbI CDS	psbI CDS	psbI CDS	psbI CDS	psbI CDS	psbI CDS	psbI CDS	psbI CDS	psbI CDS	psbI CDS	psbI CDS	psbI CDS	psbI CDS	psbI CDS	psbI CDS	psbI CDS	psbI CDS	psbI CDS	psbI CDS	psbI CDS
	atpA CDS	atpA CDS	atpA CDS	atpA CDS	atpA CDS	atpA CDS	atpA CDS	atpA CDS	atpA CDS	atpA CDS	atpA CDS	atpA CDS	atpA CDS	atpA CDS	atpA CDS	atpA CDS	atpA CDS	atpA CDS	atpA CDS	atpA CDS	atpA CDS	atpA CDS	atpA CDS	atpA CDS	atpA CDS	atpA CDS	atpA CDS	atpA CDS	atpA CDS	atpA CDS	atpA CDS	atpA CDS	atpA CDS	atpA CDS	atpA CDS	atpA CDS	atpA CDS	atpA CDS	atpA CDS
	atpF CDS	atpF CDS	atpF CDS	atpF CDS	atpF CDS	atpF CDS	atpF CDS	atpF CDS	atpF CDS	atpF CDS	atpF CDS	atpF CDS	atpF CDS	atpF CDS	atpF CDS	atpF CDS	atpF CDS	atpF CDS	atpF CDS	atpF CDS	atpF CDS	atpF CDS	atpF CDS	atpF CDS	atpF CDS	atpF CDS	atpF CDS	atpF CDS	atpF CDS	atpF CDS	atpF CDS	atpF CDS	atpF CDS	atpF CDS	atpF CDS	atpF CDS	atpF CDS	atpF CDS	atpF CDS
	atpH CDS	atpH CDS	atpH CDS	atpH CDS	atpH CDS	atpH CDS	atpH CDS	atpH CDS	atpH CDS	atpH CDS	atpH CDS	atpH CDS	atpH CDS	atpH CDS	atpH CDS	atpH CDS	atpH CDS	atpH CDS	atpH CDS	atpH CDS	atpH CDS	atpH CDS	atpH CDS	atpH CDS	atpH CDS	atpH CDS	atpH CDS	atpH CDS	atpH CDS	atpH CDS	atpH CDS	atpH CDS	atpH CDS	atpH CDS	atpH CDS	atpH CDS	atpH CDS	atpH CDS	atpH CDS
	atpI CDS	atpI CDS	atpI CDS	atpI CDS	atpI CDS	atpI CDS	atpI CDS	atpI CDS	atpI CDS	atpI CDS	atpI CDS	atpI CDS	atpI CDS	atpI CDS	atpI CDS	atpI CDS	atpI CDS	atpI CDS	atpI CDS	atpI CDS	atpI CDS	atpI CDS	atpI CDS	atpI CDS	atpI CDS	atpI CDS	atpI CDS	atpI CDS	atpI CDS	atpI CDS	atpI CDS	atpI CDS	atpI CDS	atpI CDS	atpI CDS	atpI CDS	atpI CDS	atpI CDS	atpI CDS
	rps2 CDS	rps2 CDS	rps2 CDS	rps2 CDS	rps2 CDS	rps2 CDS	rps2 CDS	rps2 CDS	rps2 CDS	rps2 CDS	rps2 CDS	rps2 CDS	rps2 CDS	rps2 CDS	rps2 CDS	rps2 CDS	rps2 CDS	rps2 CDS	rps2 CDS	rps2 CDS	rps2 CDS	rps2 CDS	rps2 CDS	rps2 CDS	rps2 CDS	rps2 CDS	rps2 CDS	rps2 CDS	rps2 CDS	rps2 CDS	rps2 CDS	rps2 CDS	rps2 CDS	rps2 CDS	rps2 CDS	rps2 CDS	rps2 CDS	rps2 CDS	rps2 CDS
	rpoC2 CDS	rpoC2 CDS	rpoC2 CDS	rpoC2 CDS	rpoC2 CDS	rpoC2 CDS	rpoC2 CDS	rpoC2 CDS	rpoC2 CDS	rpoC2 CDS	rpoC2 CDS	rpoC2 CDS	rpoC2 CDS	rpoC2 CDS	rpoC2 CDS	rpoC2 CDS	rpoC2 CDS	rpoC2 CDS	rpoC2 CDS	rpoC2 CDS	rpoC2 CDS	rpoC2 CDS	rpoC2 CDS	rpoC2 CDS	rpoC2 CDS	rpoC2 CDS	rpoC2 CDS	rpoC2 CDS	rpoC2 CDS	rpoC2 CDS	rpoC2 CDS	rpoC2 CDS	rpoC2 CDS	rpoC2 CDS	rpoC2 CDS	rpoC2 CDS	rpoC2 CDS	rpoC2 CDS	rpoC2 CDS
	rpoC1 CDS	rpoC1 CDS	rpoC1 CDS	rpoC1 CDS	rpoC1 CDS	rpoC1 CDS	rpoC1 CDS	rpoC1 CDS	rpoC1 CDS	rpoC1 CDS	rpoC1 CDS	rpoC1 CDS	rpoC1 CDS	rpoC1 CDS	rpoC1 CDS	rpoC1 CDS	rpoC1 CDS	rpoC1 CDS	rpoC1 CDS	rpoC1 CDS	rpoC1 CDS	rpoC1 CDS	rpoC1 CDS	rpoC1 CDS	rpoC1 CDS	rpoC1 CDS	rpoC1 CDS	rpoC1 CDS	rpoC1 CDS	rpoC1 CDS	rpoC1 CDS	rpoC1 CDS	rpoC1 CDS	rpoC1 CDS	rpoC1 CDS	rpoC1 CDS	rpoC1 CDS	rpoC1 CDS	rpoC1 CDS
	rpoB CDS	ropB CDS	rpoB CDS	rpoB CDS	rpoB CDS	rpoB CDS	rpoB CDS	rpoB CDS	rpoB CDS	rpoB CDS	rpoB CDS	rpoB CDS	rpoB CDS	rpoB CDS	rpoB CDS	rpoB CDS	rpoB CDS	rpoB CDS	rpoB CDS	rpoB CDS	rpoB CDS	rpoB CDS	rpoB CDS	rpoB CDS	rpoB CDS	rpoB CDS	rpoB CDS	rpoB CDS	rpoB CDS	rpoB CDS	rpoB CDS	rpoB CDS	rpoB CDS	rpoB CDS	rpoB CDS	rpoB CDS	rpoB CDS	rpoB CDS	rpoB CDS
	petN CDS	petN CDS	petN CDS	petN CDS	petN CDS	petN CDS	petN CDS	petN CDS	petN CDS	petN CDS	petN CDS	petN CDS	petN CDS	petN CDS	petN CDS	petN CDS	petN CDS	petN CDS	petN CDS	petN CDS	petN CDS	petN CDS	petN CDS	petN CDS	petN CDS	petN CDS	petN CDS	petN CDS	petN CDS	petN CDS	petN CDS	petN CDS	petN CDS	petN CDS	petN CDS	petN CDS	petN CDS	petN CDS	petN CDS
	psbM CDS	psbM CDS	psbM CDS	psbM CDS	psbM CDS	psbM CDS	psbM CDS	psbM CDS	psbM CDS	psbM CDS	psbM CDS	psbM CDS	psbM CDS	psbM CDS	psbM CDS	psbM CDS	psbM CDS	psbM CDS	psbM CDS	psbM CDS	psbM CDS	psbM CDS	psbM CDS	psbM CDS	psbM CDS	psbM CDS	psbM CDS	psbM CDS	psbM CDS	psbM CDS	psbM CDS	psbM CDS	psbM CDS	psbM CDS	psbM CDS	psbM CDS	psbM CDS	psbM CDS	psbM CDS
	psbD CDS	psbD CDS	psbD CDS	psbD CDS	psbD CDS	psbD CDS	psbD CDS	psbD CDS	psbD CDS	psbD CDS	psbD CDS	psbD CDS	psbD CDS	psbD CDS	psbD CDS	psbD CDS	psbD CDS	psbD CDS	psbD CDS	psbD CDS	psbD CDS	psbD CDS	psbD CDS	psbD CDS	psbD CDS	psbD CDS	psbD CDS	psbD CDS	psbD CDS	psbD CDS	psbD CDS	psbD CDS	psbD CDS	psbD CDS	psbD CDS	psbD CDS	psbD CDS	psbD CDS	psbD CDS
	psbC CDS	psbC CDS	psbC CDS	psbC CDS	psbC CDS	psbC CDS	psbC CDS	psbC CDS	psbC CDS	psbC CDS	psbC CDS	psbC CDS	psbC CDS	psbC CDS	psbC CDS	psbC CDS	psbC CDS	psbC CDS	psbC CDS	psbC CDS	psbC CDS	psbC CDS	psbC CDS	psbC CDS	psbC CDS	psbC CDS	psbC CDS	psbC CDS	psbC CDS	psbC CDS	psbC CDS	psbC CDS	psbC CDS	psbC CDS	psbC CDS	psbC CDS	psbC CDS	psbC CDS	psbC CDS
	psbZ CDS	psbZ CDS	psbZ CDS	psbZ CDS	psbZ CDS	psbZ CDS	psbZ CDS	psbZ CDS	psbZ CDS	psbZ CDS	psbZ CDS	psbZ CDS	psbZ CDS	psbZ CDS	psbZ CDS	psbZ CDS	psbZ CDS	psbZ CDS	psbZ CDS	psbZ CDS	psbZ CDS	psbZ CDS	psbZ CDS	psbZ CDS	psbZ CDS	psbZ CDS	psbZ CDS	psbZ CDS	psbZ CDS	psbZ CDS	psbZ CDS	psbZ CDS	psbZ CDS	psbZ CDS	psbZ CDS	psbZ CDS	psbZ CDS	psbZ CDS	psbZ CDS
	rps14 CDS	rps14 CDS	rps14 CDS	rps14 CDS	rps14 CDS	rps14 CDS	rps14 CDS	rps14 CDS	rps14 CDS	rps14 CDS	rps14 CDS	rps14 CDS	rps14 CDS	rps14 CDS	rps14 CDS	rps14 CDS	rps14 CDS	rps14 CDS	rps14 CDS	rps14 CDS	rps14 CDS	rps14 CDS	rps14 CDS	rps14 CDS	rps14 CDS	rps14 CDS	rps14 CDS	rps14 CDS	rps14 CDS	rps14 CDS	rps14 CDS	rps14 CDS	rps14 CDS	rps14 CDS	rps14 CDS	rps14 CDS	rps14 CDS	rps14 CDS	rps14 CDS
	psaB CDS	psaB CDS	psaB CDS	psaB CDS	psaB CDS	psaB CDS	psaB CDS	psaB CDS	psaB CDS	psaB CDS	psaB CDS	psaB CDS	psaB CDS	psaB CDS	psaB CDS	psaB CDS	psaB CDS	psaB CDS	psaB CDS	psaB CDS	psaB CDS	psaB CDS	psaB CDS	psaB CDS	psaB CDS	psaB CDS	psaB CDS	psaB CDS	psaB CDS	psaB CDS	psaB CDS	psaB CDS	psaB CDS	psaB CDS	psaB CDS	psaB CDS	psaB CDS	psaB CDS	psaB CDS
	psaA CDS	psaA CDS	psaA CDS	psaA CDS	psaA CDS	psaA CDS	psaA CDS	psaA CDS	psaA CDS	psaA CDS	psaA CDS	psaA CDS	psaA CDS	psaA CDS	psaA CDS	psaA CDS	psaA CDS	psaA CDS	psaA CDS	psaA CDS	psaA CDS	psaA CDS	psaA CDS	psaA CDS	psaA CDS	psaA CDS	psaA CDS	psaA CDS	psaA CDS	psaA CDS	psaA CDS	psaA CDS	psaA CDS	psaA CDS	psaA CDS	psaA CDS	psaA CDS	psaA CDS	psaA CDS
	pafI CDS	pafI CDS	pafI CDS	pafI CDS	pafI CDS	pafI CDS	pafI CDS	pafI CDS	pafI CDS	pafI CDS	pafI CDS	pafI CDS	pafI CDS	pafI CDS	pafI CDS	pafI CDS	pafI CDS	pafI CDS	pafI CDS	pafI CDS	pafI CDS	pafI CDS	pafI CDS	pafI CDS	pafI CDS	pafI CDS	pafI CDS	pafI CDS	pafI CDS	pafI CDS	pafI CDS	pafI CDS	pafI CDS	pafI CDS	pafI CDS	pafI CDS	pafI CDS	pafI CDS	pafI CDS
	rps4 CDS	rps4 CDS	rps4 CDS	rps4 CDS	rps4 CDS	rps4 CDS	rps4 CDS	rps4 CDS	rps4 CDS	rps4 CDS	rps4 CDS	rps4 CDS	rps4 CDS	rps4 CDS	rps4 CDS	rps4 CDS	rps4 CDS	rps4 CDS	rps4 CDS	rps4 CDS	rps4 CDS	rps4 CDS	rps4 CDS	rps4 CDS	rps4 CDS	rps4 CDS	rps4 CDS	rps4 CDS	rps4 CDS	rps4 CDS	rps4 CDS	rps4 CDS	rps4 CDS	rps4 CDS	rps4 CDS	rps4 CDS	rps4 CDS	rps4 CDS	rps4 CDS
	ndhJ CDS	ndhJ CDS	ndhJ CDS	ndhJ CDS	ndhJ CDS	ndhJ CDS	ndhJ CDS	ndhJ CDS	ndhJ CDS	ndhJ CDS	ndhJ CDS	ndhJ CDS	ndhJ CDS	ndhJ CDS	ndhJ CDS	ndhJ CDS	ndhJ CDS	ndhJ CDS	ndhJ CDS	ndhJ CDS	ndhJ CDS	ndhJ CDS	ndhJ CDS	ndhJ CDS	ndhJ CDS	ndhJ CDS	ndhJ CDS	ndhJ CDS	ndhJ CDS	ndhJ CDS	ndhJ CDS	ndhJ CDS	ndhJ CDS	ndhJ CDS	ndhJ CDS	ndhJ CDS	ndhJ CDS	ndhJ CDS	ndhJ CDS
	ndhK CDS	ndhK CDS	ndhK CDS	ndhK CDS	ndhK CDS	ndhK CDS	ndhK CDS	ndhK CDS	ndhK CDS	ndhK CDS	ndhK CDS	ndhK CDS	ndhK CDS	ndhK CDS	ndhK CDS	ndhK CDS	ndhK CDS	ndhK CDS	ndhK CDS	ndhK CDS	ndhK CDS	ndhK CDS	ndhK CDS	ndhK CDS	ndhK CDS	ndhK CDS	ndhK CDS	ndhK CDS	ndhK CDS	ndhK CDS	ndhK CDS	ndhK CDS	ndhK CDS	ndhK CDS	ndhK CDS	ndhK CDS	ndhK CDS	ndhK CDS	ndhK CDS
	ndhC CDS	ndhC CDS	ndhC CDS	ndhC CDS	ndhC CDS	ndhC CDS	ndhC CDS	ndhC CDS	ndhC CDS	ndhC CDS	ndhC CDS	ndhC CDS	ndhC CDS	ndhC CDS	ndhC CDS	ndhC CDS	ndhC CDS	ndhC CDS	ndhC CDS	ndhC CDS	ndhC CDS	ndhC CDS	ndhC CDS	ndhC CDS	ndhC CDS	ndhC CDS	ndhC CDS	ndhC CDS	ndhC CDS	ndhC CDS	ndhC CDS	ndhC CDS	ndhC CDS	ndhC CDS	ndhC CDS	ndhC CDS	ndhC CDS	ndhC CDS	ndhC CDS
	atpE CDS	atpE CDS	atpE CDS	atpE CDS	atpE CDS	atpE CDS	atpE CDS	atpE CDS	atpE CDS	atpE CDS	atpE CDS	atpE CDS	atpE CDS	atpE CDS	atpE CDS	atpE CDS	atpE CDS	atpE CDS	atpE CDS	atpE CDS	atpE CDS	atpE CDS	atpE CDS	atpE CDS	atpE CDS	atpE CDS	atpE CDS	atpE CDS	atpE CDS	atpE CDS	atpE CDS	atpE CDS	atpE CDS	atpE CDS	atpE CDS	atpE CDS	atpE CDS	atpE CDS	atpE CDS
	atpB CDS	atpB CDS	atpB CDS	atpB CDS	atpB CDS	atpB CDS	atpB CDS	atpB CDS	atpB CDS	atpB CDS	atpB CDS	atpB CDS	atpB CDS	atpB CDS	atpB CDS	atpB CDS	atpB CDS	atpB CDS	atpB CDS	atpB CDS	atpB CDS	atpB CDS	atpB CDS	atpB CDS	atpB CDS	atpB CDS	atpB CDS	atpB CDS	atpB CDS	atpB CDS	atpB CDS	atpB CDS	atpB CDS	atpB CDS	atpB CDS	atpB CDS	atpB CDS	atpB CDS	atpB CDS
	rbcL CDS	rbcL CDS	rbcL CDS	rbcL CDS	rbcL CDS	rbcL CDS	rbcL CDS	rbcL CDS	rbcL CDS	rbcL CDS	rbcL CDS	rbcL CDS	rbcL CDS	rbcL CDS	rbcL CDS	rbcL CDS	rbcL CDS	rbcL CDS	rbcL CDS	rbcL CDS	rbcL CDS	rbcL CDS	rbcL CDS	rbcL CDS	rbcL CDS	rbcL CDS	rbcL CDS	rbcL CDS	rbcL CDS	rbcL CDS	rbcL CDS	rbcL CDS	rbcL CDS	rbcL CDS	rbcL CDS	rbcL CDS	rbcL CDS	rbcL CDS	rbcL CDS
	accD CDS	accD CDS	accD CDS	accD CDS	accD CDS	accD CDS	accD CDS	accD CDS	accD CDS	accD CDS	accD CDS	accD CDS	accD CDS	accD CDS	accD CDS	accD CDS	accD CDS	accD CDS	accD CDS	accD CDS	accD CDS	accD CDS	accD CDS	accD CDS	accD CDS	accD CDS	accD CDS	accD CDS	accD CDS	accD CDS	accD CDS	accD CDS	accD CDS	accD CDS	accD CDS	accD CDS	accD CDS	accD CDS	accD CDS
	psaI CDS	psaI CDS	psaI CDS	psaI CDS	psaI CDS	psaI CDS	psaI CDS	psaI CDS	psaI CDS	psaI CDS	psaI CDS	psaI CDS	psaI CDS	psaI CDS	psaI CDS	psaI CDS	psaI CDS	psaI CDS	psaI CDS	psaI CDS	psaI CDS	psaI CDS	psaI CDS	psaI CDS	psaI CDS	psaI CDS	psaI CDS	psaI CDS	psaI CDS	psaI CDS	psaI CDS	psaI CDS	psaI CDS	psaI CDS	psaI CDS	psaI CDS	psaI CDS	psaI CDS	psaI CDS
	pafII CDS	pafII CDS	pafII CDS	pafII CDS	pafII CDS	pafII CDS	pafII CDS	pafII CDS	pafII CDS	pafII CDS	pafII CDS	pafII CDS	pafII CDS	pafII CDS	pafII CDS	pafII CDS	pafII CDS	pafII CDS	pafII CDS	pafII CDS	pafII CDS	pafII CDS	pafII CDS	pafII CDS	pafII CDS	pafII CDS	pafII CDS	pafII CDS	pafII CDS	pafII CDS	pafII CDS	pafII CDS	pafII CDS	pafII CDS	pafII CDS	pafII CDS	pafII CDS	pafII CDS	pafII CDS
	cemA CDS	cemA CDS	cemA CDS	cemA CDS	cemA CDS	cemA CDS	cemA CDS	cemA CDS	cemA CDS	cemA CDS	cemA CDS	cemA CDS	cemA CDS	cemA CDS	cemA CDS	cemA CDS	cemA CDS	cemA CDS	cemA CDS	cemA CDS	cemA CDS	cemA CDS	cemA CDS	cemA CDS	cemA CDS	cemA CDS	cemA CDS	cemA CDS	cemA CDS	cemA CDS	cemA CDS	cemA CDS	cemA CDS	cemA CDS	cemA CDS	cemA CDS	cemA CDS	cemA CDS	cemA CDS
	petA CDS	petA CDS	petA CDS	petA CDS	petA CDS	petA CDS	petA CDS	petA CDS	petA CDS	petA CDS	petA CDS	petA CDS	petA CDS	petA CDS	petA CDS	petA CDS	petA CDS	petA CDS	petA CDS	petA CDS	petA CDS	petA CDS	petA CDS	petA CDS	petA CDS	petA CDS	petA CDS	petA CDS	petA CDS	petA CDS	petA CDS	petA CDS	petA CDS	petA CDS	petA CDS	petA CDS	petA CDS	petA CDS	petA CDS
	psbJ CDS	psbJ CDS	psbJ CDS	psbJ CDS	psbJ CDS	psbJ CDS	psbJ CDS	psbJ CDS	psbJ CDS	psbJ CDS	psbJ CDS	psbJ CDS	psbJ CDS	psbJ CDS	psbJ CDS	psbJ CDS	psbJ CDS	psbJ CDS	psbJ CDS	psbJ CDS	psbJ CDS	psbJ CDS	psbJ CDS	psbJ CDS	psbJ CDS	psbJ CDS	psbJ CDS	psbJ CDS	psbJ CDS	psbJ CDS	psbJ CDS	psbJ CDS	psbJ CDS	psbJ CDS	psbJ CDS	psbJ CDS	psbJ CDS	psbJ CDS	psbJ CDS
	psbL CDS	psbL CDS	psbL CDS	psbL CDS	psbL CDS	psbL CDS	psbL CDS	psbL CDS	psbL CDS	psbL CDS	psbL CDS	psbL CDS	psbL CDS	psbL CDS	psbL CDS	psbL CDS	psbL CDS	psbL CDS	psbL CDS	psbL CDS	psbL CDS	psbL CDS	psbL CDS	psbL CDS	psbL CDS	psbL CDS	psbL CDS	psbL CDS	psbL CDS	psbL CDS	psbL CDS	psbL CDS	psbL CDS	psbL CDS	psbL CDS	psbL CDS	psbL CDS	psbL CDS	psbL CDS
	psbF CDS	psbF CDS	psbF CDS	psbF CDS	psbF CDS	psbF CDS	psbF CDS	psbF CDS	psbF CDS	psbF CDS	psbF CDS	psbF CDS	psbF CDS	psbF CDS	psbF CDS	psbF CDS	psbF CDS	psbF CDS	psbF CDS	psbF CDS	psbF CDS	psbF CDS	psbF CDS	psbF CDS	psbF CDS	psbF CDS	psbF CDS	psbF CDS	psbF CDS	psbF CDS	psbF CDS	psbF CDS	psbF CDS	psbF CDS	psbF CDS	psbF CDS	psbF CDS	psbF CDS	psbF CDS
	psbE CDS	psbE CDS	psbE CDS	psbE CDS	psbE CDS	psbE CDS	psbE CDS	psbE CDS	psbE CDS	psbE CDS	psbE CDS	psbE CDS	psbE CDS	psbE CDS	psbE CDS	psbE CDS	psbE CDS	psbE CDS	psbE CDS	psbE CDS	psbE CDS	psbE CDS	psbE CDS	psbE CDS	psbE CDS	psbE CDS	psbE CDS	psbE CDS	psbE CDS	psbE CDS	psbE CDS	psbE CDS	psbE CDS	psbE CDS	psbE CDS	psbE CDS	psbE CDS	psbE CDS	psbE CDS
	petL CDS	petL CDS	petL CDS	petL CDS	petL CDS	petL CDS	petL CDS	petL CDS	petL CDS	petL CDS	petL CDS	petL CDS	petL CDS	petL CDS	petL CDS	petL CDS	petL CDS	petL CDS	petL CDS	petL CDS	petL CDS	petL CDS	petL CDS	petL CDS	petL CDS	petL CDS	petL CDS	petL CDS	petL CDS	petL CDS	petL CDS	petL CDS	petL CDS	petL CDS	petL CDS	petL CDS	petL CDS	petL CDS	petL CDS
	petG CDS	petG CDS	petG CDS	petG CDS	petG CDS	petG CDS	petG CDS	petG CDS	petG CDS	petG CDS	petG CDS	petG CDS	petG CDS	petG CDS	petG CDS	petG CDS	petG CDS	petG CDS	petG CDS	petG CDS	petG CDS	petG CDS	petG CDS	petG CDS	petG CDS	petG CDS	petG CDS	petG CDS	petG CDS	petG CDS	petG CDS	petG CDS	petG CDS	petG CDS	petG CDS	petG CDS	petG CDS	petG CDS	petG CDS
	psaJ CDS	psaJ CDS	psaJ CDS	psaJ CDS	psaJ CDS	psaJ CDS	psaJ CDS	psaJ CDS	psaJ CDS	psaJ CDS	psaJ CDS	psaJ CDS	psaJ CDS	psaJ CDS	psaJ CDS	psaJ CDS	psaJ CDS	psaJ CDS	psaJ CDS	psaJ CDS	psaJ CDS	psaJ CDS	psaJ CDS	psaJ CDS	psaJ CDS	psaJ CDS	psaJ CDS	psaJ CDS	psaJ CDS	psaJ CDS	psaJ CDS	psaJ CDS	psaJ CDS	psaJ CDS	psaJ CDS	psaJ CDS	psaJ CDS	psaJ CDS	psaJ CDS
	rpl33 CDS	rpl33 CDS	rpl33 CDS	rpl33 CDS	rpl33 CDS	rpl33 CDS	rpl33 CDS	rpl33 CDS	rpl33 CDS	rpl33 CDS	rpl33 CDS	rpl33 CDS	rpl33 CDS	rpl33 CDS	rpl33 CDS	rpl33 CDS	rpl33 CDS	rpl33 CDS	rpl33 CDS	rpl33 CDS	rpl33 CDS	rpl33 CDS	rpl33 CDS	rpl33 CDS	rpl33 CDS	rpl33 CDS	rpl33 CDS	rpl33 CDS	rpl33 CDS	rpl33 CDS	rpl33 CDS	rpl33 CDS	rpl33 CDS	rpl33 CDS	rpl33 CDS	rpl33 CDS	rpl33 CDS	rpl33 CDS	rpl33 CDS
	rps18 CDS	rps18 CDS	rps18 CDS	rps18 CDS	rps18 CDS	rps18 CDS	rps18 CDS	rps18 CDS	rps18 CDS	rps18 CDS	rps18 CDS	rps18 CDS	rps18 CDS	rps18 CDS	rps18 CDS	rps18 CDS	rps18 CDS	rps18 CDS	rps18 CDS	rps18 CDS	rps18 CDS	rps18 CDS	rps18 CDS	rps18 CDS	rps18 CDS	rps18 CDS	rps18 CDS	rps18 CDS	rps18 CDS	rps18 CDS	rps18 CDS	rps18 CDS	rps18 CDS	rps18 CDS	rps18 CDS	rps18 CDS	rps18 CDS	rps18 CDS	rps18 CDS
	rpl20 CDS	rpl20 CDS	rpl20 CDS	rpl20 CDS	rpl20 CDS	rpl20 CDS	rpl20 CDS	rpl20 CDS	rpl20 CDS	rpl20 CDS	rpl20 CDS	rpl20 CDS	rpl20 CDS	rpl20 CDS	rpl20 CDS	rpl20 CDS	rpl20 CDS	rpl20 CDS	rpl20 CDS	rpl20 CDS	rpl20 CDS	rpl20 CDS	rpl20 CDS	rpl20 CDS	rpl20 CDS	rpl20 CDS	rpl20 CDS	rpl20 CDS	rpl20 CDS	rpl20 CDS	rpl20 CDS	rpl20 CDS	rpl20 CDS	rpl20 CDS	rpl20 CDS	rpl20 CDS	rpl20 CDS	rpl20 CDS	rpl20 CDS
	rps12 CDS	rps12 CDS	rps12 CDS	rps12 CDS	rps12 CDS	rps12 CDS	rps12 CDS	rps12 CDS	rps12 CDS	rps12 CDS	rps12 CDS	rps12 CDS	rps12 CDS	rps12 CDS	rps12 CDS	rps12 CDS	rps12 CDS	rps12 CDS	rps12 CDS	rps12 CDS	rps12 CDS	rps12 CDS	rps12 CDS	rps12 CDS	rps12 CDS	rps12 CDS	rps12 CDS	rps12 CDS	rps12 CDS	rps12 CDS	rps12 CDS	rps12 CDS	rps12 CDS	rps12 CDS	rps12 CDS	rps12 CDS	rps12 CDS	rps12 CDS	rps12 CDS
	rps12 CDS	rps12 CDS	rps12 CDS		rps12 CDS	rps12 CDS	rps12 CDS	rps12 CDS	rps12 CDS	rps12 CDS	rps12 CDS	rps12 CDS	rps12 CDS	rps12 CDS	rps12 CDS	rps12 CDS	rps12 CDS	rps12 CDS	rps12 CDS	rps12 CDS	rps12 CDS	rps12 CDS	rps12 CDS	rps12 CDS	rps12 CDS	rps12 CDS	rps12 CDS	rps12 CDS	rps12 CDS	rps12 CDS	rps12 CDS	rps12 CDS	rps12 CDS	rps12 CDS	rps12 CDS		rps12 CDS	rps12 CDS	rps12 CDS
	clpP1 CDS	clpP1 CDS	clpP1 CDS	clpP1 CDS	clpP1 CDS	clpP1 CDS	clpP1 CDS	clpP1 CDS	clpP1 CDS	clpP1 CDS	clpP1 CDS	clpP1 CDS	clpP1 CDS	clpP1 CDS	clpP1 CDS	clpP1 CDS	clpP1 CDS	clpP1 CDS	clpP1 CDS	clpP1 CDS	clpP1 CDS	clpP1 CDS	clpP1 CDS	clpP1 CDS	clpP1 CDS	clpP1 CDS	clpP1 CDS	clpP1 CDS	clpP1 CDS	clpP1 CDS	clpP1 CDS	clpP1 CDS	clpP1 CDS	clpP1 CDS	clpP1 CDS	clpP1 CDS	clpP1 CDS	clpP1 CDS	clpP1 CDS
	psbB CDS	psbB CDS	psbB CDS	psbB CDS	psbB CDS	psbB CDS	psbB CDS	psbB CDS	psbB CDS	psbB CDS	psbB CDS	psbB CDS	psbB CDS	psbB CDS	psbB CDS	psbB CDS	psbB CDS	psbB CDS	psbB CDS	psbB CDS	psbB CDS	psbB CDS	psbB CDS	psbB CDS	psbB CDS	psbB CDS	psbB CDS	psbB CDS	psbB CDS	psbB CDS	psbB CDS	psbB CDS	psbB CDS	psbB CDS	psbB CDS	psbB CDS	psbB CDS	psbB CDS	psbB CDS
	psbT CDS	psbT CDS	psbT CDS	psbT CDS	psbT CDS	psbT CDS	psbT CDS	psbT CDS	psbT CDS	psbT CDS	psbT CDS	psbT CDS	psbT CDS	psbT CDS	psbT CDS	psbT CDS	psbT CDS	psbT CDS	psbT CDS	psbT CDS	psbT CDS	psbT CDS	psbT CDS	psbT CDS	psbT CDS	psbT CDS	psbT CDS	psbT CDS	psbT CDS	psbT CDS	psbT CDS	psbT CDS	psbT CDS	psbT CDS	psbT CDS	psbT CDS	psbT CDS	psbT CDS	psbT CDS
	pbf1 CDS	pbf1 CDS	pbf1 CDS	pbf1 CDS	pbf1 CDS	pbf1 CDS	pbf1 CDS	pbf1 CDS	pbf1 CDS	pbf1 CDS	pbf1 CDS	pbf1 CDS	pbf1 CDS	pbf1 CDS	pbf1 CDS	pbf1 CDS	pbf1 CDS	pbf1 CDS	pbf1 CDS	pbf1 CDS	pbf1 CDS	pbf1 CDS	pbf1 CDS	pbf1 CDS	pbf1 CDS	pbf1 CDS	pbf1 CDS	pbf1 CDS	pbf1 CDS	pbf1 CDS	pbf1 CDS	pbf1 CDS	pbf1 CDS	pbf1 CDS	pbf1 CDS	pbf1 CDS	pbf1 CDS	pbf1 CDS	pbf1 CDS
	psbH CDS	psbH CDS	psbH CDS	psbH CDS	psbH CDS	psbH CDS	psbH CDS	psbH CDS	psbH CDS	psbH CDS	psbH CDS	psbH CDS	psbH CDS	psbH CDS	psbH CDS	psbH CDS	psbH CDS	psbH CDS	psbH CDS	psbH CDS	psbH CDS	psbH CDS	psbH CDS	psbH CDS	psbH CDS	psbH CDS	psbH CDS	psbH CDS	psbH CDS	psbH CDS	psbH CDS	psbH CDS	psbH CDS	psbH CDS	psbH CDS	psbH CDS	psbH CDS	psbH CDS	psbH CDS
	petB CDS	petB CDS	petB CDS	petB CDS	petB CDS	petB CDS	petB CDS	petB CDS	petB CDS	petB CDS	petB CDS	petB CDS	petB CDS	petB CDS	petB CDS	petB CDS	petB CDS	petB CDS	petB CDS	petB CDS	petB CDS	petB CDS	petB CDS	petB CDS	petB CDS	petB CDS	petB CDS	petB CDS	petB CDS	petB CDS	petB CDS	petB CDS	petB CDS	petB CDS	petB CDS	petB CDS	petB CDS	petB CDS	petB CDS
	petD CDS	petD CDS	petD CDS	petD CDS	petD CDS	petD CDS	petD CDS	petD CDS	petD CDS	petD CDS	petD CDS	petD CDS	petD CDS	petD CDS	petD CDS	petD CDS	petD CDS	petD CDS	petD CDS	petD CDS	petD CDS	petD CDS	petD CDS	petD CDS	petD CDS	petD CDS	petD CDS	petD CDS	petD CDS	petD CDS	petD CDS	petD CDS	petD CDS	petD CDS	petD CDS	petD CDS	petD CDS	petD CDS	petD CDS
	rpoA CDS	rpoA CDS	rpoA CDS	rpoA CDS	rpoA CDS	rpoA CDS	rpoA CDS	rpoA CDS	rpoA CDS	rpoA CDS	rpoA CDS	rpoA CDS	rpoA CDS	rpoA CDS	rpoA CDS	rpoA CDS	rpoA CDS	rpoA CDS	rpoA CDS	rpoA CDS	rpoA CDS	rpoA CDS	rpoA CDS	rpoA CDS	rpoA CDS	rpoA CDS	rpoA CDS	rpoA CDS	rpoA CDS	rpoA CDS	rpoA CDS	rpoA CDS	rpoA CDS	rpoA CDS	rpoA CDS	rpoA CDS	rpoA CDS	rpoA CDS	rpoA CDS
	rps11 CDS	rps11 CDS	rps11 CDS	rps11 CDS	rps11 CDS	rps11 CDS	rps11 CDS	rps11 CDS	rps11 CDS	rps11 CDS	rps11 CDS	rps11 CDS	rps11 CDS	rps11 CDS	rps11 CDS	rps11 CDS	rps11 CDS	rps11 CDS	rps11 CDS	rps11 CDS	rps11 CDS	rps11 CDS	rps11 CDS	rps11 CDS	rps11 CDS	rps11 CDS	rps11 CDS	rps11 CDS	rps11 CDS	rps11 CDS	rps11 CDS	rps11 CDS	rps11 CDS	rps11 CDS	rps11 CDS	rps11 CDS	rps11 CDS	rps11 CDS	rps11 CDS
	rpl36 CDS	rpl36 CDS	rpl36 CDS	rpl36 CDS	rpl36 CDS	rpl36 CDS	rpl36 CDS	rpl36 CDS	rpl36 CDS	rpl36 CDS	rpl36 CDS	rpl36 CDS	rpl36 CDS	rpl36 CDS	rpl36 CDS	rpl36 CDS	rpl36 CDS	rpl36 CDS	rpl36 CDS	rpl36 CDS	rpl36 CDS	rpl36 CDS	rpl36 CDS	rpl36 CDS	rpl36 CDS	rpl36 CDS	rpl36 CDS	rpl36 CDS	rpl36 CDS	rpl36 CDS	rpl36 CDS	rpl36 CDS	rpl36 CDS	rpl36 CDS	rpl36 CDS	rpl36 CDS	rpl36 CDS	rpl36 CDS	rpl36 CDS
	infA CDS	infA CDS	infA CDS	infA CDS	infA CDS	infA CDS	infA CDS	infA CDS	infA CDS	infA CDS	infA CDS	infA CDS	infA CDS	infA CDS	infA CDS	infA CDS	infA CDS	infA CDS	infA CDS	infA CDS	infA CDS	infA CDS	infA CDS	infA CDS	infA CDS	infA CDS	infA CDS	infA CDS	infA CDS	infA CDS	infA CDS	infA CDS	infA CDS	infA CDS	infA CDS	infA CDS	infA CDS	infA CDS	infA CDS
	rps8 CDS	rps8 CDS	rps8 CDS	rps8 CDS	rps8 CDS	rps8 CDS	rps8 CDS	rps8 CDS	rps8 CDS	rps8 CDS	rps8 CDS	rps8 CDS	rps8 CDS	rps8 CDS	rps8 CDS	rps8 CDS	rps8 CDS	rps8 CDS	rps8 CDS	rps8 CDS	rps8 CDS	rps8 CDS	rps8 CDS	rps8 CDS	rps8 CDS	rps8 CDS	rps8 CDS	rps8 CDS	rps8 CDS	rps8 CDS	rps8 CDS	rps8 CDS	rps8 CDS	rps8 CDS	rps8 CDS	rps8 CDS	rps8 CDS	rps8 CDS	rps8 CDS
	rpl14 CDS	rpl14 CDS	rpl14 CDS	rpl14 CDS	rpl14 CDS	rpl14 CDS	rpl14 CDS	rpl14 CDS	rpl14 CDS	rpl14 CDS	rpl14 CDS	rpl14 CDS	rpl14 CDS	rpl14 CDS	rpl14 CDS	rpl14 CDS	rpl14 CDS	rpl14 CDS	rpl14 CDS	rpl14 CDS	rpl14 CDS	rpl14 CDS	rpl14 CDS	rpl14 CDS	rpl14 CDS	rpl14 CDS	rpl14 CDS	rpl14 CDS	rpl14 CDS	rpl14 CDS	rpl14 CDS	rpl14 CDS	rpl14 CDS	rpl14 CDS	rpl14 CDS	rpl14 CDS	rpl14 CDS	rpl14 CDS	rpl14 CDS
	rpl16 CDS	rpl16 CDS		rpl16 CDS	rpl16 CDS	rpl16 CDS	rpl16 CDS	rpl16 CDS	rpl16 CDS	rpl16 CDS	rpl16 CDS	rpl16 CDS	rpl16 CDS	rpl16 CDS	rpl16 CDS	rpl16 CDS	rpl16 CDS	rpl16 CDS	rpl16 CDS	rpl16 CDS	rpl16 CDS	rpl16 CDS	rpl16 CDS	rpl16 CDS	rpl16 CDS	rpl16 CDS	rpl16 CDS	rpl16 CDS	rpl16 CDS	rpl16 CDS	rpl16 CDS	rpl16 CDS	rpl16 CDS	rpl16 CDS	rpl16 CDS	rpl16 CDS	rpl16 CDS	rpl16 CDS	rpl16 CDS
						rpl16 CDS
	rps3 CDS	rps3 CDS	rps3 CDS	rps3 CDS	rps3 CDS	rps3 CDS	rps3 CDS	rps3 CDS	rps3 CDS	rps3 CDS	rps3 CDS	rps3 CDS	rps3 CDS	rps3 CDS	rps3 CDS	rps3 CDS	rps3 CDS	rps3 CDS	rps3 CDS	rps3 CDS	rps3 CDS	rps3 CDS	rps3 CDS	rps3 CDS	rps3 CDS	rps3 CDS	rps3 CDS	rps3 CDS	rps3 CDS	rps3 CDS	rps3 CDS	rps3 CDS	rps3 CDS	rps3 CDS	rps3 CDS	rps3 CDS	rps3 CDS	rps3 CDS	rps3 CDS
	rpl22 CDS	rpl22 CDS	rpl22 CDS	rpl22 CDS	rpl22 CDS	rpl22 CDS	rpl22 CDS	rpl22 CDS	rpl22 CDS	rpl22 CDS	rpl22 CDS	rpl22 CDS	rpl22 CDS	rpl22 CDS	rpl22 CDS	rpl22 CDS	rpl22 CDS	rpl22 CDS	rpl22 CDS	rpl22 CDS	rpl22 CDS	rpl22 CDS	rpl22 CDS	rpl22 CDS	rpl22 CDS	rpl22 CDS	rpl22 CDS	rpl22 CDS	rpl22 CDS	rpl22 CDS	rpl22 CDS	rpl22 CDS	rpl22 CDS	rpl22 CDS	rpl22 CDS	rpl22 CDS	rpl22 CDS	rpl22 CDS	rpl22 CDS
	rps19 CDS	rps19 CDS	rps19 CDS	rps19 CDS	rps19 CDS	rps19 CDS	rps19 CDS	rps19 CDS	rps19 CDS	rps19 CDS	rps19 CDS	rps19 CDS	rps19 CDS	rps19 CDS	rps19 CDS	rps19 CDS	rps19 CDS	rps19 CDS	rps19 CDS	rps19 CDS	rps19 CDS	rps19 CDS	rps19 CDS	rps19 CDS	rps19 CDS	rps19 CDS	rps19 CDS	rps19 CDS	rps19 CDS	rps19 CDS	rps19 CDS	rps19 CDS	rps19 CDS	rps19 CDS	rps19 CDS	rps19 CDS	rps19 CDS	rps19 CDS	rps19 CDS
	rpl2 CDS	rpl2 CDS	rpl2 CDS	rpl2 CDS	rpl2 CDS	rpl2 CDS	rpl2 CDS	rpl2 CDS	rpl2 CDS	rpl2 CDS	rpl2 CDS	rpl2 CDS	rpl2 CDS	rpl2 CDS	rpl2 CDS	rpl2 CDS	rpl2 CDS	rpl2 CDS	rpl2 CDS	rpl2 CDS	rpl2 CDS	rpl2 CDS	rpl2 CDS	rpl2 CDS	rpl2 CDS	rpl2 CDS	rpl2 CDS	rpl2 CDS	rpl2 CDS	rpl2 CDS	rpl2 CDS	rpl2 CDS	rpl2 CDS	rpl2 CDS	rpl2 CDS	rpl2 CDS	rpl2 CDS	rpl2 CDS	rpl2 CDS
	rpl23 CDS	rpl23 CDS	rpl23 CDS	rpl23 CDS	rpl23 CDS	rpl23 CDS	rpl23 CDS	rpl23 CDS	rpl23 CDS	rpl23 CDS	rpl23 CDS	rpl23 CDS	rpl23 CDS	rpl23 CDS	rpl23 CDS	rpl23 CDS	rpl23 CDS	rpl23 CDS	rpl23 CDS	rpl23 CDS	rpl23 CDS	rpl23 CDS	rpl23 CDS	rpl23 CDS	rpl23 CDS	rpl23 CDS	rpl23 CDS	rpl23 CDS	rpl23 CDS	rpl23 CDS	rpl23 CDS	rpl23 CDS	rpl23 CDS	rpl23 CDS	rpl23 CDS	rpl23 CDS	rpl23 CDS	rpl23 CDS	rpl23 CDS
	ycf2 CDS	ycf2 CDS	ycf2 CDS	ycf2 CDS	ycf2 CDS	ycf2 CDS	ycf2 CDS	ycf2 CDS	ycf2 CDS	ycf2 CDS	ycf2 CDS	ycf2 CDS	ycf2 CDS	ycf2 CDS	ycf2 CDS	ycf2 CDS	ycf2 CDS	ycf2 CDS	ycf2 CDS	ycf2 CDS	ycf2 CDS	ycf2 CDS	ycf2 CDS	ycf2 CDS	ycf2 CDS	ycf2 CDS	ycf2 CDS	ycf2 CDS	ycf2 CDS	ycf2 CDS	ycf2 CDS	ycf2 CDS	ycf2 CDS	ycf2 CDS	ycf2 CDS	ycf2 CDS	ycf2 CDS	ycf2 CDS	ycf2 CDS
	ndhB CDS	ndhB CDS	ndhB CDS	ndhB CDS	ndhB CDS	ndhB CDS	ndhB CDS	ndhB CDS	ndhB CDS	ndhB CDS	ndhB CDS	ndhB CDS	ndhB CDS	ndhB CDS	ndhB CDS	ndhB CDS	ndhB CDS	ndhB CDS	ndhB CDS	ndhB CDS	ndhB CDS	ndhB CDS	ndhB CDS	ndhB CDS	ndhB CDS	ndhB CDS	ndhB CDS	ndhB CDS	ndhB CDS	ndhB CDS	ndhB CDS	ndhB CDS	ndhB CDS	ndhB CDS	ndhB CDS	ndhB CDS	ndhB CDS	ndhB CDS	ndhB CDS
	rps7 CDS	rps7 CDS	rps7 CDS	rps7 CDS	rps7 CDS	rps7 CDS	rps7 CDS	rps7 CDS	rps7 CDS	rps7 CDS	rps7 CDS	rps7 CDS	rps7 CDS	rps7 CDS	rps7 CDS	rps7 CDS	rps7 CDS	rps7 CDS	rps7 CDS	rps7 CDS	rps7 CDS	rps7 CDS	rps7 CDS	rps7 CDS	rps7 CDS	rps7 CDS	rps7 CDS	rps7 CDS	rps7 CDS	rps7 CDS	rps7 CDS	rps7 CDS	rps7 CDS	rps7 CDS	rps7 CDS	rps7 CDS	rps7 CDS	rps7 CDS	rps7 CDS
	ycf15 CDS	ycf15 CDS	ycf15 CDS	ycf15 CDS	ycf15 CDS	ycf15 CDS	ycf15 CDS	ycf15 CDS	ycf15 CDS	ycf15 CDS	ycf15 CDS	ycf15 CDS	ycf15 CDS	ycf15 CDS	ycf15 CDS	ycf15 CDS	ycf15 CDS	ycf15 CDS		ycf15 CDS				ycf15 CDS	ycf15 CDS				ycf15 CDS	ycf15 CDS		ycf15 CDS	ycf15 CDS		ycf15 CDS	ycf15 CDS	ycf15 CDS	ycf15 CDS	ycf15 CDS
	ycf1 CDS	ycf1 CDS	ycf1 CDS	ycf1 CDS	ycf1 CDS	ycf1 CDS	ycf1 CDS	ycf1 CDS	ycf1 CDS	ycf1 CDS	ycf1 CDS	ycf1 CDS	ycf1 CDS	ycf1 CDS	ycf1 CDS	ycf1 CDS	ycf1 CDS	ycf1 CDS	ycf1 CDS	ycf1 CDS	ycf1 CDS	ycf1 CDS	ycf1 CDS	ycf1 CDS	ycf1 CDS	ycf1 CDS	ycf1 CDS	ycf1 CDS	ycf1 CDS	ycf1 CDS	ycf1 CDS	ycf1 CDS	ycf1 CDS	ycf1 CDS	ycf1 CDS	ycf1 CDS	ycf1 CDS	ycf1 CDS	ycf1 CDS
	ndhF CDS	ndhF CDS	ndhF CDS	ndhF CDS	ndhF CDS	ndhF CDS	ndhF CDS	ndhF CDS	ndhF CDS	ndhF CDS	ndhF CDS	ndhF CDS	ndhF CDS	ndhF CDS	ndhF CDS	ndhF CDS	ndhF CDS	ndhF CDS	ndhF CDS	ndhF CDS	ndhF CDS	ndhF CDS	ndhF CDS	ndhF CDS	ndhF CDS	ndhF CDS	ndhF CDS	ndhF CDS	ndhF CDS	ndhF CDS	ndhF CDS	ndhF CDS	ndhF CDS	ndhF CDS	ndhF CDS	ndhF CDS	ndhF CDS	ndhF CDS	ndhF CDS
	rpl32 CDS	rpl32 CDS	rpl32 CDS	rpl32 CDS	rpl32 CDS	rpl32 CDS	rpl32 CDS	rpl32 CDS	rpl32 CDS	rpl32 CDS	rpl32 CDS	rpl32 CDS	rpl32 CDS	rpl32 CDS	rpl32 CDS	rpl32 CDS	rpl32 CDS	rpl32 CDS	rpl32 CDS	rpl32 CDS	rpl32 CDS	rpl32 CDS	rpl32 CDS	rpl32 CDS	rpl32 CDS	rpl32 CDS	rpl32 CDS	rpl32 CDS	rpl32 CDS	rpl32 CDS	rpl32 CDS	rpl32 CDS	rpl32 CDS	rpl32 CDS	rpl32 CDS	rpl32 CDS	rpl32 CDS	rpl32 CDS	rpl32 CDS
	ccsA CDS	ccsA CDS	ccsA CDS	ccsA CDS	ccsA CDS	ccsA CDS	ccsA CDS	ccsA CDS	ccsA CDS	ccsA CDS	ccsA CDS	ccsA CDS	ccsA CDS	ccsA CDS	ccsA CDS	ccsA CDS	ccsA CDS	ccsA CDS	ccsA CDS	ccsA CDS	ccsA CDS	ccsA CDS	ccsA CDS	ccsA CDS	ccsA CDS	ccsA CDS	ccsA CDS	ccsA CDS	ccsA CDS	ccsA CDS	ccsA CDS	ccsA CDS	ccsA CDS	ccsA CDS	ccsA CDS	ccsA CDS	ccsA CDS	ccsA CDS	ccsA CDS
	ndhD CDS	ndhD CDS	ndhD CDS	ndhD CDS	ndhD CDS	ndhD CDS	ndhD CDS	ndhD CDS	ndhD CDS	ndhD CDS	ndhD CDS	ndhD CDS	ndhD CDS	ndhD CDS	ndhD CDS	ndhD CDS	ndhD CDS	ndhD CDS	ndhD CDS	ndhD CDS	ndhD CDS	ndhD CDS	ndhD CDS	ndhD CDS	ndhD CDS	ndhD CDS	ndhD CDS	ndhD CDS	ndhD CDS	ndhD CDS	ndhD CDS	ndhD CDS	ndhD CDS	ndhD CDS	ndhD CDS	ndhD CDS	ndhD CDS	ndhD CDS	ndhD CDS
	psaC CDS	psaC CDS	psaC CDS	psaC CDS	psaC CDS	psaC CDS	psaC CDS	psaC CDS	psaC CDS	psaC CDS	psaC CDS	psaC CDS	psaC CDS	psaC CDS	psaC CDS	psaC CDS	psaC CDS	psaC CDS	psaC CDS	psaC CDS	psaC CDS	psaC CDS	psaC CDS	psaC CDS	psaC CDS	psaC CDS	psaC CDS	psaC CDS	psaC CDS	psaC CDS	psaC CDS	psaC CDS	psaC CDS	psaC CDS	psaC CDS	psaC CDS	psaC CDS	psaC CDS	psaC CDS
	ndhE CDS	ndhE CDS	ndhE CDS	ndhE CDS	ndhE CDS	ndhE CDS	ndhE CDS	ndhE CDS	ndhE CDS	ndhE CDS	ndhE CDS	ndhE CDS	ndhE CDS	ndhE CDS	ndhE CDS	ndhE CDS	ndhE CDS	ndhE CDS	ndhE CDS	ndhE CDS	ndhE CDS	ndhE CDS	ndhE CDS	ndhE CDS	ndhE CDS	ndhE CDS	ndhE CDS	ndhE CDS	ndhE CDS	ndhE CDS	ndhE CDS	ndhE CDS	ndhE CDS	ndhE CDS	ndhE CDS	ndhE CDS	ndhE CDS	ndhE CDS	ndhE CDS
	ndhG CDS	ndhG CDS	ndhG CDS	ndhG CDS	ndhG CDS	ndhG CDS	ndhG CDS	ndhG CDS	ndhG CDS	ndhG CDS	ndhG CDS	ndhG CDS	ndhG CDS	ndhG CDS	ndhG CDS	ndhG CDS	ndhG CDS	ndhG CDS	ndhG CDS	ndhG CDS	ndhG CDS	ndhG CDS	ndhG CDS	ndhG CDS	ndhG CDS	ndhG CDS	ndhG CDS	ndhG CDS	ndhG CDS	ndhG CDS	ndhG CDS	ndhG CDS	ndhG CDS	ndhG CDS	ndhG CDS	ndhG CDS	ndhG CDS	ndhG CDS	ndhG CDS
	ndhI CDS	ndhI CDS	ndhI CDS	ndhI CDS	ndhI CDS	ndhI CDS	ndhI CDS	ndhI CDS	ndhI CDS	ndhI CDS	ndhI CDS	ndhI CDS	ndhI CDS	ndhI CDS	ndhI CDS	ndhI CDS	ndhI CDS	ndhI CDS	ndhI CDS	ndhI CDS	ndhI CDS	ndhI CDS	ndhI CDS	ndhI CDS	ndhI CDS	ndhI CDS	ndhI CDS	ndhI CDS	ndhI CDS	ndhI CDS	ndhI CDS	ndhI CDS	ndhI CDS	ndhI CDS	ndhI CDS	ndhI CDS	ndhI CDS	ndhI CDS	ndhI CDS
	ndhA CDS	ndhA CDS	ndhA CDS	ndhA CDS	ndhA CDS	ndhA CDS	ndhA CDS	ndhA CDS	ndhA CDS	ndhA CDS	ndhA CDS	ndhA CDS	ndhA CDS	ndhA CDS	ndhA CDS	ndhA CDS	ndhA CDS	ndhA CDS	ndhA CDS	ndhA CDS	ndhA CDS	ndhA CDS	ndhA CDS	ndhA CDS	ndhA CDS	ndhA CDS	ndhA CDS	ndhA CDS	ndhA CDS	ndhA CDS	ndhA CDS	ndhA CDS	ndhA CDS	ndhA CDS	ndhA CDS	ndhA CDS	ndhA CDS	ndhA CDS	ndhA CDS
	ndhH CDS	ndhH CDS	ndhH CDS	ndhH CDS	ndhH CDS	ndhH CDS	ndhH CDS	ndhH CDS	ndhH CDS	ndhH CDS	ndhH CDS	ndhH CDS	ndhH CDS	ndhH CDS	ndhH CDS	ndhH CDS	ndhH CDS	ndhH CDS	ndhH CDS	ndhH CDS	ndhH CDS	ndhH CDS	ndhH CDS	ndhH CDS	ndhH CDS	ndhH CDS	ndhH CDS	ndhH CDS	ndhH CDS	ndhH CDS	ndhH CDS	ndhH CDS	ndhH CDS	ndhH CDS	ndhH CDS	ndhH CDS	ndhH CDS	ndhH CDS	ndhH CDS
	rps15 CDS	rps15 CDS	rps15 CDS	rps15 CDS	rps15 CDS	rps15 CDS	rps15 CDS	rps15 CDS	rps15 CDS	rps15 CDS	rps15 CDS	rps15 CDS	rps15 CDS	rps15 CDS	rps15 CDS	rps15 CDS	rps15 CDS	rps15 CDS	rps15 CDS	rps15 CDS	rps15 CDS	rps15 CDS	rps15 CDS	rps15 CDS	rps15 CDS	rps15 CDS	rps15 CDS	rps15 CDS	rps15 CDS	rps15 CDS	rps15 CDS	rps15 CDS	rps15 CDS	rps15 CDS	rps15 CDS	rps15 CDS	rps15 CDS	rps15 CDS	rps15 CDS
	ycf1 CDS	ycf1 CDS	ycf1 CDS	ycf1 CDS	ycf1 CDS	ycf1 CDS	ycf1 CDS	ycf1 CDS	ycf1 CDS	ycf1 CDS	ycf1 CDS	ycf1 CDS	ycf1 CDS	ycf1 CDS	ycf1 CDS	ycf1 CDS	ycf1 CDS	ycf1 CDS	ycf1 CDS	ycf1 CDS	ycf1 CDS	ycf1 CDS	ycf1 CDS	ycf1 CDS	ycf1 CDS	ycf1 CDS	ycf1 CDS	ycf1 CDS	ycf1 CDS	ycf1 CDS	ycf1 CDS	ycf1 CDS	ycf1 CDS	ycf1 CDS	ycf1 CDS	ycf1 CDS	ycf1 CDS	ycf1 CDS	ycf1 CDS
	ycf15 CDS	ycf15 CDS	ycf15 CDS	ycf15 CDS	ycf15 CDS	ycf15 CDS	ycf15 CDS	ycf15 CDS	ycf15 CDS	ycf15 CDS	ycf15 CDS	ycf15 CDS	ycf15 CDS	ycf15 CDS	ycf15 CDS	ycf15 CDS	ycf15 CDS	ycf15 CDS		ycf15 CDS				ycf15 CDS	ycf15 CDS				ycf15 CDS	ycf15 CDS		ycf15 CDS	ycf15 CDS		ycf15 CDS	ycf15 CDS	ycf15 CDS	ycf15 CDS	ycf15 CDS
	rps7 CDS	rps7 CDS	rps7 CDS	rps7 CDS	rps7 CDS	rps7 CDS	rps7 CDS	rps7 CDS	rps7 CDS	rps7 CDS	rps7 CDS	rps7 CDS	rps7 CDS	rps7 CDS	rps7 CDS	rps7 CDS	rps7 CDS	rps7 CDS	rps7 CDS	rps7 CDS	rps7 CDS	rps7 CDS	rps7 CDS	rps7 CDS	rps7 CDS	rps7 CDS	rps7 CDS	rps7 CDS	rps7 CDS	rps7 CDS	rps7 CDS	rps7 CDS	rps7 CDS	rps7 CDS	rps7 CDS	rps7 CDS	rps7 CDS	rps7 CDS	rps7 CDS
	ndhB CDS	ndhB CDS	ndhB CDS	ndhB CDS	ndhB CDS	ndhB CDS	ndhB CDS	ndhB CDS	ndhB CDS	ndhB CDS	ndhB CDS	ndhB CDS	ndhB CDS	ndhB CDS	ndhB CDS	ndhB CDS	ndhB CDS	ndhB CDS	ndhB CDS	ndhB CDS	ndhB CDS	ndhB CDS	ndhB CDS	ndhB CDS	ndhB CDS	ndhB CDS	ndhB CDS	ndhB CDS	ndhB CDS	ndhB CDS	ndhB CDS	ndhB CDS	ndhB CDS	ndhB CDS	ndhB CDS	ndhB CDS	ndhB CDS	ndhB CDS	ndhB CDS
				ycf2 CDS		ycf2 CDS			ycf2 CDS						ycf2 CDS	ycf2 CDS		ycf2 CDS	ycf2 CDS	ycf2 CDS	ycf2 CDS	ycf2 CDS	ycf2 CDS	ycf2 CDS	ycf2 CDS		ycf2 CDS	ycf2 CDS	ycf2 CDS	ycf2 CDS	ycf2 CDS	ycf2 CDS	ycf2 CDS	ycf2 CDS	ycf2 CDS	ycf2 CDS		ycf2 CDS	ycf2 CDS
									rpl23 CDS						rpl23 CDS	rpl23 CDS		rpl23 CDS	rpl23 CDS	rpl23 CDS	rpl23 CDS	rpl23 CDS	rpl23 CDS	rpl23 CDS	rpl23 CDS		rpl23 CDS	rpl23 CDS	rpl23 CDS	rpl23 CDS	rpl23 CDS	rpl23 CDS	rpl23 CDS	rpl23 CDS				rpl23 CDS	rpl23 CDS
									rpl2 CDS						rpl2 CDS	rpl2 CDS		rpl2 CDS	rpl2 CDS	rpl2 CDS	rpl2 CDS	rpl2 CDS	rpl2 CDS	rpl2 CDS	rpl2 CDS		rpl2 CDS	rpl2 CDS	rpl2 CDS	rpl2 CDS	rpl2 CDS	rpl2 CDS	rpl2 CDS	rpl2 CDS				rpl2 CDS	rpl2 CDS
																						rps19 CDS											rps19 CDS					rps19 CDS
																						rpl22 CDS											rpl22 CDS					rpl22 CDS
																						rps3 CDS																rps3 CDS
																						rpl16 CDS																rpl16 CDS
																						rpl14 CDS																rpl14 CDS
																						rps8 CDS
																						infA CDS
Total	85	85	84	85	85	87	85	85	88	85	85	85	85	85	88	88	85	88	86	88	86	93	86	88	88	83	86	86	88	88	86	88	90	86	86	85	86	93	88
