# Supplementary material for: Chloroplast genome characteristics and phylogeny of the sinodielsia clade (apiaceae: apioideae)
Source: BMC Plant Biol. 2023 May 29;23:284. doi: 10.1186/s12870-023-04271-2 (PMC10226202; doi:10.1186/s12870-023-04271-2)
Supplement: Supplementary file 3 — Supplementary Material 3 [file 12870_2023_4271_MOESM3_ESM.xlsx]

## Sheet: Table S2
Table S2. Details of SSRs types and numbers. The yellow background in the table represent the highest and the lowest numbers among the 39 species.
SSR type Species	Mononucleotide	Dinucleotides	Trinucleotides	Tetranucleotides	Pentanucleotides	Hexanucleotides	Total	Average
Angelica likiangensis	45	21	2	9	1	1	79	75
Angelica longicaudata	47	23	6	9	1		86
Angelica oncosepala	33	17	1	8			59
Cnidium dauricum	47	20	2	12	1		82	82
Ligusticum acuminatum	44	19	2	10	1		76	78
Ligusticum ajanense	60	19	2	12	1		94
Ligusticum brachylobum	42	20	3	8	2		75
Ligusticum daucoides	42	22	3	9	2	1	79
Ligusticum discolor	41	18	3	9	2		73
Ligusticum mucronatum	43	18	4	10	1		76
Ligusticum multivittatum	48	19	3	9	4	3	86
Ligusticum oliverianum	40	20	2	9	2	1	74
Ligusticum yushuense	40	21	1	8	2	1	73
Meeboldia yunnanensis	44	20	1	8	2	1	76	76
Pleurospermum amabile	42	19	5	6	1		73	65
Pleurospermum angelicoides	29	16	4	7	1		57
Pleurospermum aromaticum	44	23	3	11	2	1	84
Pleurospermum astrantioideum	46	14	2	4			66
Pleurospermum benthamii	39	18	3	3	2		65
Pleurospermum bicolor	39	15	3	7		2	66
Pleurospermum camtschaticum	33	12	2	3			50
Pleurospermum foetens	40	18	3	5	1		67
Pleurospermum franchetianum	25	13	2	4			44
Pleurospermum gonocaulum	40	14	4	6			64
Pleurospermum hedinii	36	13	2	3			54
Pleurospermum hookeri	38	21	1	8	2	1	71
Pleurospermum linearilobum	42	15	3	4			64
Pleurospermum longicarpum	29	16	4	8	1		58
Pleurospermum nanum	38	14	4	7		2	65
Pleurospermum rupestre	37	16	7	6			66
Pleurospermum szechenyii	41	14	2	3			60
Pleurospermum tsekuense	41	15	3	7	1		67
Pleurospermum uralense	43	17	3	7	2		72
Pleurospermum wilsonii	50	19	4	5			78
Seselopsis tianschanica	35	24	1	9	6		75	75
Silaum silaus	43	16	3	11	3		76	76
Trachydium subnudum	39	20	1	8	2		70	71
Trachydium tianschanicum	36	17	8	9	1		71
Vicatia coniifolia	36	14	4	7		2	63	63
