# Supplementary material for: Chloroplast genome characteristics and phylogeny of the sinodielsia clade (apiaceae: apioideae)
Source: BMC Plant Biol. 2023 May 29;23:284. doi: 10.1186/s12870-023-04271-2 (PMC10226202; doi:10.1186/s12870-023-04271-2)
Supplement: Supplementary file 4 — Supplementary Material 4 [file 12870_2023_4271_MOESM4_ESM.xlsx]

## Sheet: Table S4
Table S4. Detail informations of the 39 new assembled sequences.
Species	Country	Herbarium	Voucher
Angelica likiangensis	China	KUN	WH-2012-0568
Angelica longicaudata	China	KUN	GanQL815
Angelica oncosepala	China	KUN	SunH-07ZX-3314
Cnidium dauricum	China	KUN	Huangxw1724
Ligusticum acuminatum	China	KUN	HP8278
Ligusticum ajanense	China	KUN	LuoY365
Ligusticum brachylobum	China	KUN	09CS1525
Ligusticum daucoides	China	KUN	LiXJ510
Ligusticum discolor	China	KUN	16CS13363
Ligusticum mucronatum	China	KUN	16CS13378
Ligusticum multivittatum	China	KUN	11CS3001
Ligusticum oliverianum	China	KUN	ZhouZK-07ZX-0424
Ligusticum yushuense	China	KUN	ChenSL0664
Meeboldia yunnanensis	China	KUN	SunH-07ZX-1538
Pleurospermum amabile	China	KUN	SunH-07ZX-2102
Pleurospermum angelicoides	China	KUN	11CS3297
Pleurospermum aromaticum	China	KUN	11CS3606
Pleurospermum astrantioideum	China	KUN	SCU-09-009
Pleurospermum benthamii	China	KUN	LJBG0680
Pleurospermum bicolor	China	KUN	YangQE3513
Pleurospermum camtschaticum	China	KUN	WangCh390
Pleurospermum foetens	China	KUN	11CS3526
Pleurospermum franchetianum	China	KUN	SCU-09-412
Pleurospermum gonocaulum	China	KUN	17CS16530
Pleurospermum hedinii	China	KUN	YangYP-Q-0251
Pleurospermum hookeri	China	KUN	Lihui-Q-0114
Pleurospermum linearilobum	China	KUN	SCU-09-328
Pleurospermum longicarpum	China	KUN	16CS12656
Pleurospermum nanum	China	KUN	YangYP-Q-0122
Pleurospermum rupestre	China	KUN	16CS13279
Pleurospermum szechenyii	China	KUN	LiJ0074
Pleurospermum tsekuense	China	KUN	Chensl1564
Pleurospermum uralense	China	KUN	SCU-08181
Pleurospermum wilsonii	China	KUN	LJQ-QLS-2008-0214
Seselopsis tianschanica	China	KUN	16CS13419
Silaum silaus	China	KUN	ChenSL1784
Trachydium subnudum	China	KUN	LiuJQ-09XZ-ML049
Trachydium tianschanicum	China	KUN	17CS16387
Vicatia coniifolia	China	KUN	SunH-07ZX-2059
