# Supplementary material for: Chloroplast genome characteristics and phylogeny of the sinodielsia clade (apiaceae: apioideae)
Source: BMC Plant Biol. 2023 May 29;23:284. doi: 10.1186/s12870-023-04271-2 (PMC10226202; doi:10.1186/s12870-023-04271-2)
Supplement: Supplementary file 5 — Supplementary Material 5 [file 12870_2023_4271_MOESM5_ESM.xlsx]

## Sheet: Table S3
Table S3. Genome size and gene number of 105 cp genomes in this study.The yellow and blue background in the table represent the minimum and maximum value for each characteristic.
Species	Genome size (bp)	Gene number
Angelica acutiloba	147074	128
Angelica amurensis	146931	130
Angelica anomala	147145	129
Angelica apaensis	147021	129
Angelica biserrata	146677	129
Angelica cartilaginomarginata	146582	129
Angelica dahurica	146918	129
Angelica decursiva	146719	129
Angelica gigas	146916	128
Angelica kangdingensis	146529	129
Angelica laxifoliata	147026	121
Angelica likiangensis	146770	129
Angelica longicaudata	146976	129
Angelica maowenensis	146882	129
Angelica megaphylla	146724	129
Angelica morii	152858	125
Angelica multicaulis	146808	129
Angelica nitida	146789	129
Angelica omeiensis	147814	129
Angelica oncosepala	149371	129
Angelica paeoniifolia	146680	129
Angelica polymorpha	147127	129
Angelica porphyrocaulis	146859	129
Angelica pseudoselinum	148942	129
Angelica saxatilis	147032	130
Angelica sinensis1	142540	125
Angelica sinensis2	140694	121
Angelica sinensis3	142822	127
Angelica sinensis4	142484	127
Angelica sinensis5	142485	125
Angelica sinensis6	140670	121
Angelica sinensis7	142485	127
Angelica sinensis8	142529	127
Angelica sinensis9	146952	127
Angelica sylvestris	147158	128
Angelica ternata	147742	129
Angelica tianmuensis	147308	129
Angelica tsinlingensis	163618	144
Angelica valida	146833	129
Cnidium dauricum	151320	129
Cnidium monnieri	147269	129
Cnidium officinale	148518	129
Conioselinum chinense	148653	130
Heracleum moellendorffii	149349	130
Heracleum yungningense	149223	129
Hymenidium amabile	155955	129
Hymenidium apiolens	146554	126
Hymenidium linearilobum	155592	130
Levisticum officinale	148548	130
Ligusticum acuminatum	148510	129
Ligusticum ajanense	150983	130
Ligusticum brachylobum	148500	129
Ligusticum capillaceum	147808	129
Ligusticum chuanxiong	148512	127
Ligusticum daucoides	148200	129
Ligusticum delavayi	155623	133
Ligusticum discolor	155113	133
Ligusticum hispidum	147797	129
Ligusticum involucratum	147752	129
Ligusticum jeholense	148493	126
Ligusticum likiangense	148196	129
Ligusticum mucronatum	147768	129
Ligusticum multivittatum	148262	129
Ligusticum oliverianum	147799	129
Ligusticum pteridophyllum	146443	129
Ligusticum scapiforme	148107	129
Ligusticum sinense	148515	126
Ligusticum tenuissimum	158500	134
Ligusticum thomsonii	147462	129
Ligusticum yushuense	145335	128
Meeboldia yunnanensis	145772	128
Peucedanum delavayi	155552	131
Pleurospermum amabile	155882	133
Pleurospermum angelicoides	156304	133
Pleurospermum aromaticum	148074	129
Pleurospermum astrantioideum	155972	133
Pleurospermum benthamii	155425	131
Pleurospermum bicolor	155294	133
Pleurospermum camtschaticum	155415	129
Pleurospermum camtschaticum1	154379	131
Pleurospermum foetens	165147	138
Pleurospermum franchetianum	155656	130
Pleurospermum franchetianum1	155674	131
Pleurospermum gonocaulum	155399	133
Pleurospermum hedinii	156155	133
Pleurospermum hookeri	145404	126
Pleurospermum linearilobum	155979	131
Pleurospermum longicarpum	156464	131
Pleurospermum nanum	155709	133
Pleurospermum rivulorum	146815	126
Pleurospermum rupestre	155917	133
Pleurospermum szechenyii	156023	131
Pleurospermum tsekuense	155231	133
Pleurospermum uralense	155483	135
Pleurospermum wilsonii	155950	131
Prangos fedtschenkoi	153626	131
Prangos lipskyi	154143	131
Prangos trifida	153510	131
Seselopsis tianschanica	151190	130
Silaum silaus	154412	130
Sinodielsia microloba	155709	131
Trachydium subnudum	145696	129
Trachydium tianschanicum	158142	138
Vicatia coniifolia	155476	128
Vicatia thibetica	145796	133
