# Supplementary material for: Chloroplast genome characteristics and phylogeny of the sinodielsia clade (apiaceae: apioideae)
Source: BMC Plant Biol. 2023 May 29;23:284. doi: 10.1186/s12870-023-04271-2 (PMC10226202; doi:10.1186/s12870-023-04271-2)
Supplement: Supplementary file 6 — Supplementary Material 6 [file 12870_2023_4271_MOESM6_ESM.xlsx]

## Sheet: Table S5
Table S5. Detail informations of the 66 published sequences and 2 outgroup sequences.
Species	GenBank Accession No.
Angelica acutiloba	KT963036
Angelica amurensis	MW436378
Angelica anomala	MT921977
Angelica apaensis	MT921966
Angelica biserrata	MT921960
Angelica cartilaginomarginata	MT921976
Angelica dahurica	KT963037
Angelica decursiva	KT781591
Angelica gigas	KT963038
Angelica kangdingensis	MT921965
Angelica laxifoliata	MH180258
Angelica maowenensis	MT921967
Angelica megaphylla	MT921962
Angelica morii	MT921982
Angelica multicaulis	MT561027
Angelica nitida	NC_057137
Angelica omeiensis	NC_057135
Angelica paeoniifolia	MT561026
Angelica polymorpha	MH260705
Angelica porphyrocaulis	MT921973
Angelica pseudoselinum	MT921968
Angelica saxatilis	MW436381
Angelica sinensis1	MH778544
Angelica sinensis2	MT921983
Angelica sinensis3	MH430891
Angelica sinensis4	MK688990
Angelica sinensis5	MH778543
Angelica sinensis6	MT921984
Angelica sinensis7	MK688989
Angelica sinensis8	MK688991
Angelica sinensis9	MW820164
Angelica sylvestris	MN275034
Angelica ternata	MT561043
Angelica tianmuensis	MT921958
Angelica tsinlingensis	MT921981
Angelica valida	MT921963
Cnidium monnieri	MT561041
Cnidium officinale	NC_039760
Conioselinum chinense	MW436382
Heracleum moellendorffii	NC_042242
Heracleum yungningense	MN893285
Hymenidium amabile	MT609922
Hymenidium apiolens	MW147508
Hymenidium linearilobum	MW147502
Levisticum officinale	MT561024
Ligusticum capillaceum	MT409612
Ligusticum chuanxiong	KX594382
Ligusticum delavayi	MT409613
Ligusticum hispidum	MT409614
Ligusticum involucratum	MT409615
Ligusticum jeholense	MN652885
Ligusticum likiangense	MT409616
Ligusticum pteridophyllum	MT409617
Ligusticum scapiforme	MT409618
Ligusticum sinense	MN652884
Ligusticum tenuissimum	KT963039
Ligusticum thomsonii	MT409619
Peucedanum delavayi	MT843765
Pleurospermum camtschaticum	KU041142
Pleurospermum franchetianum	MW147498
Pleurospermum rivulorum	MW147504
Prangos fedtschenkoi	KY652265
Prangos lipskyi	KY652266
Prangos trifida	MG386251
Sinodielsia microloba	NC_054297
Vicatia thibetica	MZ189732
Sanicula chinensis	MK208987	Outgroup
Sanicula odorata	NC_061689	Outgroup
